# Supplementary material for: Genomic Epidemiology of Global Carbapenemase-Producing Enterobacter spp., 2008–2014
Source: Emerg Infect Dis. 2018 Jun;24(6):1010–9. doi: 10.3201/eid2406.171648 (PMC6004858; doi:10.3201/eid2406.171648)
Supplement: Technical Appendix 1 — Characteristics of Enterobacter spp. Isolates collected from the Merck Study for Monitoring Antimicrobial Resistance Trends, 2008–2014, and the AstraZeneca global surveillance program, 2012–2014. [file 17-1648-Techapp-s1.xlsx]

## Sheet: Table 1
Article DOI: https://doi.org/10.3201/eid2405.171648
Technical Appendix 1 Table 1. Study number, GenBank accession number, species, date, country of isolation, ST/clade, β-lactamases, antimicrobial resistance determinants, plasmid replicon types, and plasmid multilocus sequence typing
Number	GenBank accession no	hsp60 genotyping	Isolation Year	Country	MLST-clade	Beta-lactamases	Antimicrobial resistance determinants	Replicon type	pMLST
SMART 77	SRR2960055	Enterobacter xiangfangensis	2008	India	418	blaCMY-4, blaCTX-M-15, blaNDM-1, blaOXA-1, blaTEM-1	aadA2, armA, catB4, dfrA12, mphE, msrE, qnrB1, strA, strB, sul1, sul2	IncA/C2, IncHI2, IncHI2A, IncFII(pECLA), IncFIB(pECLA)	IncHI2: ST1
SMART 27	SRR2960053	Enterobacter xiangfangensis	2009	USA	114-C	blaTEM-1, blaVIM-1	aadA1, aadB, dfrA1, mphA, qnrA1, sul1, sul2, tetD, qnrA1	IncA/C2	NA
SMART 28	SRR2960054	Enterobacter cloacae Hoffmann cluster III	2009	Turkey	512	blaOXA-2, blaOXA-10, blaVEB-1, blaVIM-5	aadB, arr2, qnrA1, strA, strB	IncA/C2, IncHI2, IncHI2A, IncN3	IncHI2: ST1, IncN: unknown ST
SMART 264	SRR2960056	Enterobacter xiangfangensis	2010	Colombia	171-B	blaCTX-M-96, blaKPC-2, blaOXA-2, blaTEM-1	aac(3')-IIa, sul1	IncHI2, IncHI2A, IncQ1	IncHI2: unknown ST
SMART 266	SRR2960057	Enterobacter cloacae Hoffmann cluster III	2010	Spain	78	blaTEM-1, blaVIM-1	aadA1, catB2, dfrA15, dfrB1, mphE, msrE, qnrS1, strA, strB, sul1, sul2, tetD	IncFII(pECLA), IncFIB(pECLA), IncL/M(pOXA-48)	IncF: unknown ST
SMART 267	SRR2960058	Enterobacter hormaechei subsp. oharae	2010	Spain	108	blaSHV-12, blaTEM-1, blaVIM-1	aac(6')-IIc, aadA1, catB2, dfrB1, msrE, strA, strB, sul1	IncHI2, IncHI2A, IncL/M(pOXA-48)	IncHI2: ST1
SMART 268	SRR2960059	Enterobacter hormaechei subsp. oharae	2010	Spain	108	blaSHV-12, blaTEM-1, blaVIM-1	aac(6')-IIc, aadA1, catB2, dfrB1, msrE, strA, strB, sul1	IncHI2, IncHI2A, IncL/M(pOXA-48)	IncHI2: ST1
SMART 269	SRR2960060	Enterobacter cloacae Hoffmann cluster IV	2010	Spain	96	blaMIR-5, blaVIM-1	aadA1, aadA2, aadB, catB2, dfrB1, mphE, msrE, sul1, dfrB1	IncHI2, IncHI2A, IncL/M(pOXA-48)	IncHI2: ST1
SMART 271	SRR2960061	Enterobacter cloacae Hoffmann cluster III	2010	Taiwan	78	blaIMP-8, blaSHV-12, blaTEM-1	aac(6')-IIc, strA, strB, sul1, sul2	IncHI2, IncHI2A	IncHI2: unknown ST
SMART 278	SRR2960064/SRR2960065	Enterobacter xiangfangensis	2010	Argentina	511	blaCTX-M-15, blaKPC-2, blaOXA-1, blaOXA-9	aadA1, dfrA1	IncA/C2, IncHI1A	IncHI1: unknown ST
SMART 286	SRR2960066	Enterobacter xiangfangensis	2010	Greece	98	blaACT-16, blaOXA-1, blaVIM-1	aac(6')-lIc, aac(6')-lb-cr, aadA1, arr3, dfrA1, sul1, tetB	IncHI2, IncHI2A	IncHI2: ST1
SMART 291	SRR2960067	Enterobacter hormaechei subsp. steigerwaltii	2010	USA	93	blaKPC-2, blaTEM-1	aacA4, aadA2, qnrB2, strA, strB, sul1, tetG	IncHI2, IncHI2A, repA(pKPC-2)	IncHI2: ST1
SMART 309	SRR2960068	Enterobacter cloacae Hoffmann cluster III	2010	Italy	78	blaCTX-M-3, blaSHV-12, blaVIM-1	aadA1, aph(3')-XV, catB2, mphA, qnrS1, sul1	no plasmid replicons found	NA
SMART 312	SRR2960069	Enterobacter hormaechei subsp. steigerwaltii	2010	Vietnam	93	blaCTX-M-14, blaNDM-1, blaTEM-1	aac(6')lb-cr, rmtB, sul1	IncR	NA
SMART 313	SRR2960070	Enterobacter cloacae subsp. cloacae	2010	Vietnam	513	blaNDM-1, blaSHV-12, blaTEM-1	qnrS1,sul2, tetD	IncX3	NA
SMART 389	SRR2960072	Enterobacter xiangfangensis	2011	Romania	265	blaOXA-1, blaVIM-4	aac(6')-lIc, aac(6')-lb-cr, arr3, mphA, qnrS1, strA, strB, sul1, tetA	IncHI1A, IncHI1B, IncR	IncHI1: ST12
SMART 398	SRR2960073	Enterobacter hormaechei subsp. steigerwaltii	2011	Taiwan	204	blaIMP-8, blaTEM-1	qnrS1, sul1, tetD	IncHI2, IncHI2A, IncFII(pECLA), IncFIB(pECLA)	IncHI2: unknown ST, IncF: unknown ST
SMART 399	SRR5939916	Enterobacter cloacae Hoffmann cluster III	2011	Taiwan	78	blaIMP-8, blaSHV-5	aadA2, qnrS1, dfrA12, dfrA15, sul1, strA, strB	IncHI2, IncHI2A	IncHI2: ST1
SMART 405	SRR2960074	Enterobacter xiangfangensis	2011	Morocco	121	blaCTX-M-15, blaOXA-1, blaOXA-48, blaTEM-1	aac(6')lb-cr, aph(3')-Ia, catB4, dfrA1, strA, strB, sul2	IncHI2, IncHI2A, IncL/M(pOXA-48)	IncHI2: ST1
SMART 409	SRR2960075	Enterobacter xiangfangensis	2011	Spain	182	blaACT-16, blaIMP-13, blaOXA-2, blaOXA-10	aacA4, aadA1, aadB, qnrS1, strA, strB	IncHI2, IncHI2A, IncFIB(pECLA), IncN	IncF: unknown ST, IncHI2: ST1, IncN: ST7
SMART 416	SRR2960076	Enterobacter xiangfangensis	2011	USA	114-C	blaKPC-2, blaOXA-9, blaOXA-10, blaSHV-12, blaTEM-1	aac(6')-lIc, arr2, qnrB4, sul1, sul2, tetD	IncA/C2	NA
SMART 429	SRR2960077	Enterobacter aerogenes	2011	Tunisia	NA	blaOXA-48	none	IncL/M(pOXA-48)	NA
SMART 448	SRR2960078	Enterobacter hormaechei subsp. steigerwaltii	2011	Italy	514	blaSHV-12, blaVIM-1	aac(3)-IIa, aph(3')-Ic, aph(3')-XV, catB2, dfrA1, mphA, strA, strB, sul1	IncHI2, IncHI2A	IncHI2: unknown ST
SMART 454	SRR2960079	Enterobacter cloacae Hoffmann cluster IV	2011	USA	515	blaMIR-5, blaKPC-3, blaOXA-9, blaTEM-1	aadA1, aac(6')-lb, strA, strB, sul2	IncFII(pECLA), IncFIB(pECLA), IncFII(pBK30683), IncFIA(pBK30683)	IncF: [S5*:A10*:B-]
SMART 488	SRR2960080	Enterobacter xiangfangensis	2011	Venezuela	516	blaCTX-M-15, blaKPC-2, blaOXA-1, blaTEM-1	aac(6')lb-cr, aph(3')-Ia, catB4, qnrB19, strA, strB, sul2, tetA	IncFII(pECLA), IncFIB(pECLA)	IncF: unknown ST
SMART 530	SRR2960082	Enterobacter xiangfangensis	2011	Turkey	200	blaACT-16, blaOXA-48	qnrS1	IncFII(pECLA), IncFIB(pECLA), IncL/M(pOXA-48)	IncF: unknown ST
SMART 539	SRR2960084/SRR2960085	Enterobacter hormaechei subsp. steigerwaltii	2011	Colombia	510	blaKPC-2, blaOXA-9, blaTEM-1	aac(6')lb, aadA1	IncP6	NA
SMART 557	SRR2960087	Enterobacter hormaechei subsp. steigerwaltii	2011	Spain	93	blaTEM-1, blaVIM-1	aadA1, aadA2, dfrA12, dfrB1, mphA, mphE, msrE, sul1	IncFII(Yp)	IncF: [Y3:A-:B36]
SMART 561	SRR5939917	Enterobacter xiangfangensis	2011	Croatia	105	blaCTX-M-15, blaTEM-1, blaVIM-1	aac(6')-Im, aadA1, arr3, dfrA27, qnrB6, strA, strB, sul1, sul2, tetD	IncA/C2, IncHI2, IncHI2A	IncHI2: ST1
SMART 562	SRR2960088	Enterobacter xiangfangensis	2011	Croatia	105	blaCTX-M-15, blaTEM-1, blaVIM-1	aac(6')-Im, aadA1, arr3, dfrA27, qnrB6, strA, strB, sul1, sul2, tetD	IncA/C2, IncHI2, IncHI2A	IncHI2: ST1
SMART 563	SRR5939918	Enterobacter xiangfangensis	2011	Croatia	105	blaCTX-M-15, blaTEM-1, blaVIM-1	aac(6')-Im, aadA1, arr3, dfrA27, qnrB6, strA, strB, sul1, sul2, tetD	IncA/C2, IncHI2, IncHI2A	IncHI2: ST1
SMART 575	SRR2960089	Enterobacter cloacae Hoffmann cluster III	2011	Serbia	518	blaNDM-1, blaOXA-1, blaTEM-1	aac(6')-lIc, aacA4, aadA2, arr3, mphA, qnrB2, sul1, sul2, tetD	IncHI2, IncHI2A	IncHI2: ST1
SMART 598	SRR2960090	Enterobacter xiangfangensis	2011	Vietnam	182	blaACT-16, blaNDM-1, blaTEM-1	mphA, rmtB, strA, strB, sul2, tetD	IncFIB(pECLA)	IncF: [S5*:A-:B-]
SMART 599	SRR2960091	Enterobacter hormaechei subsp. steigerwaltii	2011	Vietnam	93	blaNDM-1, blaOXA-1, blaOXA-48, blaSFO-1, blaTEM-1	aac(6')lb-cr, arr3, dfrA27, mphA, rmtB, sul1	IncL/M(pOXA-48), IncR	NA
SMART 601	SRR2960092	Enterobacter hormaechei subsp. steigerwaltii	2011	Vietnam	93	blaCTX-M-14, blaNDM-1, blaSFO-1, blaSHV-12, blaTEM-1	aac(6')lb-cr, arr3, dfrA27, mphA, qnrD, rmtB	IncR, IncX3	NA
UAH-2/S629	SRR3110113	Enterobacter hormaechei subsp. steigerwaltii	2011	Canada	90-B	blaKPC-2, blaOXA-2	dfrA29, qnrA1, strA, strB	no plasmid replicons found	NA
SMART 610	SRR2960093	Enterobacter hormaechei subsp. steigerwaltii	2012	Greece	90-C	blaOXA-1, blaVIM-1	aac(6')lb-cr, aadA1, aadA11, aadB, aph(3')-lc, arr3, dfrA1, mphA, qnrS2	IncHI2, IncHI2A, IncU	IncHI2: ST1
SMART 628	SRR2960102	Enterobacter cloacae subsp. cloacae	2012	Guatemala	519	blaCTX-M-15, blaNDM-1, blaOXA-1, blaSHV-12, blaTEM-1	aac(6')lb-cr, catB4, strA, strB, sul2	IncHI2, IncHI2A, IncX3	IncHI2: ST1
SMART 635	SRR2960103	Enterobacter kobei	2012	Spain	520	blaCTX-M-9, blaSHV-12, blaTEM-1, blaVIM-1	aadA1, aadA2, aadB, dfr16, sul1	IncHI2, IncHI2A	IncHI2: ST1
SMART 661	SRR2960104	Enterobacter xiangfangensis	2012	Serbia	114-A	blaCTX-M-15, blaNDM-1, blaOXA-1, blaTEM-1	aac(6')lb-cr, aadA2, catB4, dfrA1, dfrA12, qnrB1, strA, strB, sul1, sul2	IncHI2, IncHI2A	IncHI2: ST1
SMART 685	SRR2960105	Enterobacter hormaechei subsp. steigerwaltii	2012	Jordan	521	blaACT-15, blaOXA-48	none	IncL/M(pOXA-48)	NA
SMART 710	SRR2960106	Enterobacter xiangfangensis	2012	Tunisia	114-A	blaCTX-M-15, blaOXA-1, blaOXA-48, blaTEM-1	aac(6')lb-cr, catA1, catB4, qnrB1, strA, strB, sul2	IncHI2, IncHI2A, IncL/M(pOXA-48)	IncHI2: ST1
SMART 716	SRR2960107	Enterobacter xiangfangensis	2012	Argentina	511	blaCTX-M-15, blaKPC-2, blaOXA-1, blaOXA-9	aadA1, catB4,dfrA1, sul1	IncA/C2, IncHI1A	IncHI1: unknown ST
SMART 723	SRR2960111	Enterobacter xiangfangensis	2012	Spain	522	blaDHA-7, blaOXA-48, blaSHV-12, blaTEM-1	aac(6')-IIc, qnrB4, strA, strB, sul1	IncHI2, IncHI2A, IncL/M(pOXA-48)	IncHI2: ST1
SMART 763	SRR2960112	Enterobacter cloacae Hoffmann cluster IV	2012	Venezuela	523	blaKPC-2, blaSHV-12, blaTEM-1	aac(3)-IIa, aph(3')-VIa, qnrB19, strA, strB, sul1	repA(pKPC-CAV1321)	NA
SMART 773	SRR2960113	Enterobacter aerogenes	2012	Brazil	NA	blaKPC-2, blaOXA-1	aac(6')lb-cr, catB4	IncFII(K), IncFIB(K), IncN, ColRNAI	IncF: [K7:A-:B-], IncN: ST15
SMART 774	SRR2960116	Enterobacter aerogenes	2012	Brazil	NA	blaCTX-M-15, blaKPC-2, blaOXA-1, blaTEM-1	aac(6')lb-cr, catB4, strA, strB, sul2, tetA	IncFII(K), IncFIB(K), IncN, ColRNAI	IncF: [K7:A-:B-], IncN: ST15
SMART 803	SRR2960117	Enterobacter xiangfangensis	2012	Turkey	200	blaOXA-48, blaVIM-31	qnrS1, sul1	IncFII(pECLA), IncFIB(pECLA), IncL/M(pOXA-48)	IncF: unknown ST
SMART 834	SRR2960118	Enterobacter xiangfangensis	2012	Romania	265	blaSHV-12, blaVIM-4	qnrS1, sul1, strA, strB, tetA	IncHI1A, IncHI1B, IncR	IncHI1: ST12
SMART 843	SRR2960119	Enterobacter xiangfangensis	2012	Croatia	105	blaCTX-M-15, blaTEM-1, blaVIM-1	aadA1, arr3, dfrA27, qnrB6, strA, strB, sul1, sul2, tetD	IncA/C2, IncHI2, IncHI2A	IncHI2: ST1
SMART 851	SRR2960120	Enterobacter hormaechei subsp. steigerwaltii	2012	Vietnam	93	blaOXA-1, blaOXA-48, blaSFO-1	aac(6')lb-cr, arr3, catB3, dfrA27, mphA, qnrS1, rmtB, sul1	IncL/M(pOXA-48), IncR	NA
SMART 855	SRR2960121	Enterobacter cloacae subsp. cloacae	2012	Vietnam	524	blaCTX-M-15, blaNDM-1, blaTEM-1	qepA, qnrS1, tetA	IncN, IncR	IncN: ST1
SMART 857	SRR2960123	Enterobacter hormaechei subsp. steigerwaltii	2012	Vietnam	93	blaCTX-M-14, blaCTX-M-15, blaNDM-1, blaOXA-1, blaTEM-1	aac(6')lb-cr, catB4, qepA, qnrB1, rmtB, strA, strB, sul2	IncHI2, IncHI2A, IncN	IncHI2: ST1, IncN: ST1
287EC	SRR3110244	Enterobacter asburiae	2012	South Africa	435	blaACT-1, blaNDM-1, blaTEM-1	aac(6')-lIc, aacA4, aadA2, mphA, qnrS1, rmtC, strA, strB, sul1, sul2	IncHI2, IncHI2A, IncN, IncFIB(pECLA)	IncHI2: ST1 and IncN: ST9
849EC	SRR3110245	Enterobacter xiangfangensis	2012	South Africa	171-A	blaCTX-M-15, blaNDM-1, blaOXA-1, blaOXA-10, blaTEM-1	aac(6')lb-cr, aadA2, armA, arr2, catB4, dfrA12, mphA, mphE, mrsE, strA, strB, sul1, sul2, tetA	IncA/C2	NA
SMART 886	SRR2960124	Enterobacter cloacae subsp. cloacae	2013	Philippines	525	blaCTX-M-15, blaNDM-1, blaOXA-1, blaTEM-1	aac(6')lb-cr,catB4, rmtC, strA, strB, sul2	IncHI2, IncHI2A	IncHI2: ST1
SMART 887	SRR2960132	Enterobacter xiangfangensis	2013	Philippines	270	blaCTX-M-15, blaNDM-1, blaOXA-1, blaTEM-1	aac(6')lb-cr, aph(3')-lc, arr2, catB4, qnrS1, sul1, sul2	IncA/C2	NA
SMART 888	SRR2960136	Enterobacter aerogenes	2013	Guatemala	NA	blaCTX-M-15, blaNDM-6, blaOXA-1, blaSHV-12, blaTEM-1	aac(6')lb-cr, catB4, mphA, strA, strB, sul2, tetD	IncFIB(pQil), IncQ1, IncX3, ColRNAI	IncF: [K7:A-:B-]
SMART 901	SRR2960137	Enterobacter cloacae subsp. cloacae	2013	Puerto Rico	137	blaKPC-4, blaOXA-1, blaTEM-1	aac(3)-Ib, aac(6')-lb-cr, aadA1, arr3, mphA	no plasmid replicons found	NA
SMART 930	SRR2960138	Enterobacter cloacae Hoffmann cluster IV	2013	Venezuela	526	blaMIR-16, blaKPC-2	none	no plasmid replicons found	NA
SMART 935	SRR2960139	Enterobacter hormaechei subsp. steigerwaltii	2013	Puerto Rico	204	blaKPC-5, blaOXA-1	aac(3)-Ib, aac(6')-lb-cr, arr3, dfrA5, mphA, qnrB19, sul1	IncHI2, IncHI2A, IncFII(pECLA), IncFIB(pECLA)	IncHI2: unknown ST, IncF: unknown ST
SMART 1001	SRR2960141	Enterobacter xiangfangensis	2013	Taiwan	66	blaCTX-M-3, blaSHV-12, blaTEM-1, blaVIM-1	aac(6')-lIc, aadA1, aph(3')-XV, arr3, catB2, mphA, qnrS1, sul1, sul2, tetD	IncHI2, IncHI2A, IncU	IncHI2: unknown ST
SMART 1009	SRR2960142	Enterobacter hormaechei subsp. steigerwaltii	2013	Argentina	110	blaKPC-2, blaOXA-9	aadA1, qnrB19	IncL/M(pMU407)	NA
SMART 1020	SRR2960143	Enterobacter xiangfangensis	2013	Serbia	114-A	blaCTX-M-15, blaNDM-1, blaOXA-1, blaTEM-1	aac(6')-lb-cr, catB4, dfrA1, strA, strB, sul2	IncHI2, IncHI2A, IncL/M, IncQ1	IncHI2: ST1
SMART 1057	SRR2960144	Enterobacter xiangfangensis	2013	Guatemala	171-B	blaCTX-M-15, blaNDM-1, blaOXA-1, blaSHV-12, blaTEM-1	aac(6')lb-cr, catB4, strA, strB, sul2	IncFII(pECLA), IncFIB(pECLA), IncX3	IncF: unknown ST
SMART 1060	SRR2960145	Enterobacter aerogenes	2013	Saudi Arabia	NA	blaCTX-M-14, blaOXA-48, blaTEM-1	aadA1, aadA2, aph(3')-Ia, dfrA12, qnrS1, strA, sul2, sul3, tetD	IncL/M(pMU407)	NA
SMART 1078	SRR2960147	Enterobacter hormaechei subsp. steigerwaltii	2013	Colombia	510	blaKPC-2, blaOXA-9	aac(6')lb, aadA1, aadA2, dfrA12, mphA, qnrB19, sul1, sul2, tetD	IncP6	NA
SMART 1093	SRR2960148	Enterobacter cloacae subsp. cloacae	2013	Tunisia	456	blaCTX-M-15, blaOXA-1, blaOXA-48, blaSHV-12, blaTEM-1	aac(6')lb-cr, catB4, qnrB1, sul2, tetD	IncHI2, IncHI2A, IncR	IncHI2: ST1
SMART 1094	SRR2960149	Enterobacter cloacae subsp. cloacae	2013	Tunisia	456	blaCTX-M-15, blaOXA-48, blaSHV-12, blaTEM-1	catB4, qnrB1, sul2, tetD	IncHI2, IncHI2A, IncR	IncHI2: ST1
SMART 1095	SRR2960150	Enterobacter xiangfangensis	2013	Tunisia	136	blaOXA-9, blaSHV-12, blaTEM-1, blaVIM-1	aadA1, aadB, mphA, sul1, tetD	IncR	NA
SMART 1105	SRR2960151	Enterobacter cloacae Hoffmann cluster III	2013	Greece	78	blaVIM-1	aacA4, qnrB19, sul1	no plasmid replicons found	NA
SMART 1109	SRR2960152	Enterobacter xiangfangensis	2013	Morocco	114-A	blaOXA-1, blaOXA-48	aac(6')-lb-cr, catB4, dfrA1, sul1	IncHI2, IncHI2A, IncL/M(pOXA-48)	IncHI2: ST1
SMART 1112	SRR2960153	Enterobacter xiangfangensis	2013	Croatia	105	blaCTX-M-15, blaTEM-1, blaVIM-1	aac(6')-llm, aadA1, arr3, dfrA27, qnrB6, strA, strB, sul1, sul2,tetD	IncA/C2, IncHI2, IncHI2A, IncN	IncHI2: ST1, IncN: ST5
SMART 1113	SRR2960154	Enterobacter xiangfangensis	2013	Croatia	105	blaCTX-M-15, blaTEM-1B, blaVIM-1	aac(6')-lm, aadA1, arr3, dfrA27, qnrB6, strA, strB, sul1, sul2, tetD	IncA/C2, IncHI2, IncHI2A, IncN	IncHI2: ST1, IncN: ST5
SMART 1118	SRR2960155	Enterobacter hormaechei subsp. steigerwaltii	2013	Romania	90-B	blaCTX-M-3, blaNDM-1, blaOXA-1, blaSHV-12, blaTEM-1	aac(6')lb-cr, catB4, rmtC, strA, strB, tetD	IncHI2, IncHI2A, IncL/M	IncHI2: ST1
SMART 1139	SRR2960157	Enterobacter hormaechei subsp. steigerwaltii	2013	Colombia	88	blaKPC-2	aac(3)-IIa, aadA2, arr3, dfrA12, dfrA27, mphA, qnrB19, sul1, tetC	IncN, IncP6, IncR	IncN: ST5
SMART 1141	SRR2960158	Enterobacter hormaechei subsp. steigerwaltii	2013	Hungary	62	blaCTX-M-15, blaOXA-1, blaSHV-12, blaTEM-1, blaVIM-4	aph(3')-Ia, catB4, mphA, qnrB19, strA, strB, sul1, sul2, tetA, tetD	IncHI2, IncHI2A, IncFII	IncHI2: ST1
SMART 1147	SRR2960159	Enterobacter xiangfangensis	2013	Greece	114-B	blaVIM-1	dfrA1, sul1	IncA/C2	NA
SMART 1160	SRR3110254	Enterobacter xiangfangensis	2014	USA	171-C	blaKPC-3, blaOXA-9, blaTEM-1	aadA1, strA, strB, sul2	IncFIA(pBK30683)	IncF: [F-:A10*:B-]
SMART 1168	SRR3110249	Enterobacter xiangfangensis	2014	Tunisia	114-A	blaCARB-2, blaCTX-M-15, blaOXA-1, blaOXA-48, blaTEM-1	aac(6')lb-cr, aadA2, catB4, dfrA1, ereB, mphA, strA, strB, sul1, sul2	IncHI2, IncHI2A, IncL/M(pOXA-48)	IncHI2: ST1
SMART 1169	SRR3110251	Enterobacter xiangfangensis	2014	Tunisia	182	blaACT-16, blaCTX-M-15, blaOXA-1, blaOXA-48, blaTEM-1	aac(6')lb-cr, catB4, qnrB1, strA, strB, sul2, tetA, tetD	IncFII(pECLA), IncFIB(pECLA), IncL/M(pOXA-48)	IncF: unknown ST
SMART 1216	SRR3110120	Enterobacter hormaechei subsp. steigerwaltii	2014	Italy	88	blaVIM-1	aph(3')-Ia, dfrA1, dfrA8, qnrB19	IncN	IncN: ST5
SMART 1234	SRR3110104	Enterobacter hormaechei subsp. steigerwaltii	2014	Australia	133	blaIMP-4, blaOXA-1, blaSHV-12, blaTEM-1	aac(6')lb-cr, arr3, mphA, qnrB2, strA, strB, sul1, tetD	IncHI2, IncHI2A	IncHI2: ST1
SMART 1248	SRR3110252	Enterobacter aerogenes	2014	Turkey	NA	blaOXA-48	none	IncL/M(pOXA-48)	NA
SMART 1249	SRR3110253	Enterobacter aerogenes	2014	Turkey	NA	blaOXA-48	none	IncL/M(pOXA-48)	NA
SMART 1259	SRR3110247	Enterobacter cloacae Hoffmann cluster III	2014	Taiwan	78	blaCTX-M-3, blaIMP-8	armA, mphE, msrE, strA, strB, sul1	IncL/M	NA
SMART 1260	SRR3110105	Enterobacter hormaechei subsp. oharae	2014	Australia	108	blaIMP-4, blaOXA-1, blaTEM-1	arr3, mphA, qnrB2, qnrS1, strA, strB, sul1	IncHI2, IncHI2A, FII(pECLA), FIB(pECLA)	IncHI2: ST1, IncF: unknown
SMART 1261	SRR3110173	Enterobacter xiangfangensis	2014	Serbia	114-A	blaCTX-M-15, blaNDM-1, blaOXA-1, blaTEM-1	aac(6')lb-cr, aadA2, catB4, dfrA1, dfrA12, qnrB1, strA, strB, sul1, sul2	IncHI2, IncHI2A	IncHI2: ST1
SMART 1262	SRR3110174	Enterobacter xiangfangensis	2014	Serbia	114-A	blaCTX-M-15, blaNDM-1, blaOXA-1, blaTEM-1	aac(6')lb-cr, aadA2, catB4, dfrA1, dfrA12, qnrB1, strA, strB, sul1, sul2	IncHI2, IncHI2A	IncHI2: ST1
SMART 1263	SRR3110175	Enterobacter xiangfangensis	2014	Serbia	114-A	blaCTX-M-15, blaNDM-1, blaOXA-1, blaTEM-1	aac(6')lb-cr, aadA2, catB4, dfrA1, dfrA12, qnrB1, strA, strB, sul1, sul2	IncHI2, IncHI2A	IncHI2: ST1
SMART 1269	SRR3110176	Enterobacter xiangfangensis	2014	Serbia	114-A	blaCTX-M-15, blaNDM-1, blaOXA-1, blaTEM-1	aac(6')lb-cr, aadA2, catB4, dfrA1, dfrA12, qnrB1, strA, strB, sul1, sul2	IncHI2, IncHI2A	IncHI2: ST1
SMART 1270	SRR3110178	Enterobacter xiangfangensis	2014	Serbia	114-A	blaCTX-M-15, blaNDM-1, blaOXA-1, blaTEM-1	aac(6')lb-cr, aadA2, catB4, dfrA1, dfrA12, qnrB1, strA, strB, sul1, sul2	IncHI2, IncHI2A	IncHI2: ST1
SMART 1276	SRR3110248	Enterobacter hormaechei subsp. steigerwaltii	2014	Thailand	93	blaCTX-M-15, blaIMP-14, blaOXA-10, blaTEM-1	aacA4, strA, strB, sul1, sul2, tetA	IncR, IncX3	NA
SMART 1286	SRR3110114	Enterobacter hormaechei subsp. steigerwaltii	2014	Greece	110	blaOXA-1, blaVIM-1	aac(6')-lIc, aac(6')-lb-cr, aadA1, arr3, dfrA1, sul1, tetB	IncHI2, IncHI2A	IncHI2: ST1
SMART 1287	SRR3110115	Enterobacter hormaechei subsp. steigerwaltii	2014	Greece	110	blaOXA-1, blaVIM-1	aac(6')-lIc, aac(6')-lb-cr, aadA1, arr3, dfrA1, sul1, tetB	IncHI2, IncHI2A	IncHI2: ST1
SMART 1291	SRR3110106	Enterobacter hormaechei subsp. steigerwaltii	2014	Australia	90-B	blaIMP-4, blaSHV-12, blaTEM-1	aadA2, mphA, qnrB2, strA, strB, sul1	IncHI2, IncHI2A, IncFIB(pHCM2), IncL/M	IncHI2: ST1
SMART 1305	SRR3110102	Enterobacter hormaechei subsp. steigerwaltii	2014	Argentina	62	blaKPC-2, blaOXA-9, blaTEM-1A	aadA2, ereA, qnrB10, sul1, sul3	IncHI2, IncHI2A, IncR	IncHI2: ST1
SMART 1306	SRR3110103	Enterobacter hormaechei subsp. steigerwaltii	2014	Argentina	62	blaKPC-2	aac(6')lb, aadA1, aadA2, aph(4)-Ia, sul3	IncR	NA
SMART 1312	SRR3110170	Enterobacter cloacae subsp. cloacae	2014	Philippines	609	blaCMH-3, blaNDM-1	rmtC	no plasmid replicons found	NA
SMART 1342	SRR3110119	Enterobacter xiangfangensis	2014	Guatemala	182	blaACT-16, blaCTX-M-15, blaNDM-1, blaSHV-12, blaTEM-1	aadA2, aadB, strA, strB, sul1, sul2	IncFII(pECLA), IncFIB(pECLA), IncX3	IncF: unknown ST
SMART 1348	SRR3110108	Enterobacter hormaechei subsp. steigerwaltii	2014	Colombia	88	blaKPC-2	aac(3)-IIa, aadA2, dfrA12, mphA, qnrB19, sul1, tetC	IncP6, IncR	NA
SMART 1351	SRR3110109	Enterobacter hormaechei subsp. steigerwaltii	2014	Colombia	88	blaCARB-2, blaKPC-2, blaNDM-1	aac(3)-IIa, dfrA12, mphA, mphE, msrE, sul1, tetC	IncA/C2, IncP6, IncR	NA
SMART 1361	SRR3110112	Enterobacter xiangfangensis	2014	Croatia	418	blaCTX-M-15, blaOXA-1, blaOXA-48, blaTEM-1, blaVIM-1	aadA1, catB4, qnrB1, strA, strB, sul1, sul2	IncHI2, IncHI2A, IncFII(pECLA), IncFIB(pECLA), IncL/M(pOXA-48)	IncHI2: ST1, IncF: unknown
SMART 1372	SRR3110110	Enterobacter aerogenes	2014	Colombia	NA	blaKPC-2	aac(6')lb-cr, arr3, dfrA27, qnrB19, sul1	IncN	IncN: ST5
SMART 1411	SRR3110172	Enterobacter hormaechei subsp. steigerwaltii	2014	Romania	93	blaCTX-M-15, blaNDM-1, blaOXA-1, blaTEM-1	aac(6')lb-cr, aadA1, catB4, dfrA1, rmtC, tetA	IncFII	IncF: [F2:A-:B36]
SMART 1414	SRR3110255	Enterobacter hormaechei subsp. steigerwaltii	2014	USA	461	blaKPC-3, blaOXA-9, blaTEM-1	aadA1	no plasmid replicons found	NA
SMART 1420	SRR3110169	Enterobacter xiangfangensis	2014	Italy	114-B	blaSHV-12, blaVIM-1	aac(3)-IIa, aadA1, aph(3')-Ic, aph(3')-XV, catB2, mphA, qnrS1, sul1, sul2	IncHI2, IncHI2A	IncHI2: ST1
SMART 1458	SRR3110117	Enterobacter hormaechei subsp. steigerwaltii	2014	Greece	141	blaOXA-1, blaOXA-9, blaTEM-1, blaVIM-1	aac(6')-lIc,arr3, mphA, qnrS1, sul1	IncHI1A, IncHI1B, IncL/M(pMU407)	IncHI1: ST12
SMART 1470	SRR3110111	Enterobacter asburiae	2014	Colombia	610	blaKPC-2, blaSHV-12	aac(6')lb-cr, arr3, dfrA27, qnrB6, sul1	IncN, IncFII(pECLA), IncFIB(pECLA)	IncN: ST5, IncF: unknown
SMART 1487	SRR3110256	Enterobacter hormaechei subsp. steigerwaltii	2014	Vietnam	93	blaNDM-1	rmtB, sul1	IncR	NA
SMART 1488	SRR3110257	Enterobacter hormaechei subsp. steigerwaltii	2014	Vietnam	93	blaNDM-1, blaOXA-1 , blaSFO-1, blaTEM-1	aac(6')lb-cr, arr3, catB3, mphA, rmtB,sul1	IncR	NA
SMART 1493	SRR3110258	Enterobacter cloacae subsp. cloacae	2014	Vietnam	462	blaNDM-1, blaTEM-1	aac(6')-lIc, aacA4, aadA2, mphA, qepA, strA, strB, sul1, sul2, tetA	IncHI2, IncHI2A, IncN	IncHI2: ST1, IncN: ST1
FL1283	SRR3110107	Enterobacter xiangfangensis	2014	Canada	66	blaTEM-1, blaOXA-1, blaCTX-M-15, blaNDM-1	aac(6')lb-cr, catB4, mphE, mrsE, strA, strB, sul1, sul2	IncFII(pECLA), IncFIB(pECLA), IncL/M	IncF: unknown ST
AZ 164	SRR5939946	Enterobacter cloacae Hoffmann cluster III	2013	Greece	78	blaTEM-1, blaVIM-1	aacA4, qnrB19, dfrA15, sul1	Col156, Col(IMGS31)	NA
AZ 564	SRR5939947	Enterobacter hormaechei subsp. steigerwaltii	2012	Mexico	175	blaOXA-1, blaVIM-23	aadA2, aac(6')Ib-cr, qnrB2, mphA, sul1, dfrA12	IncN3, IncFII(Yp)	IncN: unknown, IncF: [Y3:A-:B36]
AZ 571	SRR5939948	Enterobacter xiangfangensis	2012	Romania	279	blaCTX-M-15, blaNDM-1, blaOXA-1, blaTEM-1	aac(6')Ib-cr, strA, strB, rmtC, qnrB1, catB4, sul2, tetD	IncHI2, IncHI2A, IncFII(pECLA), IncFIB(pECLA)	IncHI2: ST1
AZ 572	SRR5939949	Enterobacter xiangfangensis	2012	Romania	279	blaCTX-M-15, blaNDM-1, blaOXA-1, blaTEM-1	aac(6')Ib-cr, strA, strB, rmtC, qnrB1, catB4, sul2, tetD	IncHI2, IncHI2A, IncFII(pECLA), IncFIB(pECLA)	IncHI2: ST1
AZ 578	SRR5939908	Enterobacter hormaechei subsp. steigerwaltii	2012	USA	535	blaACT-17, blaKPC-2	none	no plasmid replicons found	NA
AZ 579	SRR5939943	Enterobacter asburiae	2012	USA	484	blaKPC-2, blaSHV-30, blaTEM-1B	none	IncFII(pECLA), IncFIB(pECLA)	IncF: unknown ST
AZ 594	SRR5939944	Enterobacter xiangfangensis	2012	Turkey	200	blaVIM-31, blaOXA-48	qnrS1, sul1	IncFII(pECLA), IncFIB(pECLA), IncN3, IncL/M(pOXA-48)	IncF: unknown ST, IncN: unknown
AZ 597	SRR5939945	Enterobacter xiangfangensis	2012	Austria	527	blaOXA-9, blaVIM-1	none	no plasmid replicons found	NA
AZ 598	SRR5939940	Enterobacter hormaechei subsp. steigerwaltii	2012	Austria	93	blaCTX-M-14, blaVIM-1, blaOXA-9, blaTEM-1	aac(3)-IIa, aadA1, strA, strB, aac(6')Ild, mphA, mrx, arr3, sul1	IncR	NA
AZ 601	SRR5939941	Enterobacter hormaechei subsp. oharae	2012	China	108	blaIMP-1	aadA2, aadB, sul1	IncN3, IncHI2, IncHI2A	IncN: unknown ST, IncHI2: ST1
AZ 602	SRR5939931	Enterobacter hormaechei subsp. oharae	2012	China	108	blaIMP-1	aadA2, aadB	IncN3, IncHI2, IncHI2A	IncN: unknown ST, IncHI2: ST1
AZ 606	SRR5939932	Enterobacter hormaechei subsp. steigerwaltii	2012	China	93	blaCTX-M-3, blaIMP-8, blaTEM-1	aadA2, sul1, dfrA12	IncHI2, IncHI2A	IncHI2: unknown
AZ 611	SRR5939933	Enterobacter hormaechei subsp. steigerwaltii	2013	Greece	90-C	blaOXA-1, blaVIM-1	aadA1, qnrS1, mphA, arr3, dfrA1	IncN, IncHI2, IncHI2A	IncN: ST7, IncHI2: ST1
AZ 612	SRR5939934	Enterobacter hormaechei subsp. steigerwaltii	2013	Greece	90-C	blaOXA-1, blaVIM-1	aadA1, aac(6')Ib-cr, qnrS1, mphA, arr3	IncN, IncHI2, IncHI2A	IncN: ST7, IncHI2: ST1
AZ 622	SRR5939935	Enterobacter xiangfangensis	2013	Greece	114-B	blaVIM-1	dfrA1, sul1	IncA/C2	NA
AZ 623	SRR5939936	Enterobacter xiangfangensis	2013	Greece	114-B	blaVIM-1	dfrA1, sul1	IncA/C2	NA
AZ 626	SRR5939937	Enterobacter hormaechei subsp. steigerwaltii	2013	Belgium	93	blaOXA-48	none	IncL/M(pOXA-48)	NA
AZ 636	SRR5943631	Enterobacter aerogenes	2013	China	NA	blaKPC-2	none	IncL/M(pOXA-48)	NA
AZ 649	SRR5939938	Enterobacter cloacae Hoffmann cluster III	2013	Turkey	78	blaOXA-1, blaOXA-48	aac(6')Ib-cr, qnrS1, mphA, arr3, sul1, dfrA15, strA, strB	IncL/M(pOXA-48)	NA
AZ 653	SRR5943632	Enterobacter aerogenes	2013	Germany	NA	blaOXA-1, blaKPC-2, blaTEM-1	aac(6')Ib-cr, qnrB2, catB3, arr3, sul1, strA, strB	IncN, ColRNAI	IncN: ST15
AZ 656	SRR5939923	Enterobacter hormaechei subsp. oharae	2013	Israel	108	blaCTX-M-9, blaOXA-48	aadA2, aadB, sul1, dfrA16	IncHI2, IncHI2A, IncL/M(pOXA-48)	IncHI2: ST1
AZ 660	SRR5939924	Enterobacter xiangfangensis	2013	Romania	279	blaCTX-M-15, blaNDM-1, blaTEM-1	aac(6')Ib-cr, catB4, rmtC, sul2, strA, strB, tetD	IncHI2, IncHI2A, IncFII(pECLA), IncFIB(pECLA)	IncHI2: ST1
AZ 661	SRR5939900	Enterobacter xiangfangensis	2013	Kuwait	114-A	blaCMY-4, blaOXA-48, blaVIM-4	dfrA1, sul2, strA, strB	IncA/C2, IncL/M(pOXA-48)	NA
AZ 662	SRR5939899	Enterobacter xiangfangensis	2013	Kuwait	114-A	blaCMY-4, blaOXA-48, blaVIM-4	dfrA1, sul2, strA, strB	IncA/C2, IncL/M(pOXA-48)	NA
AZ 664	SRR5939902	Enterobacter xiangfangensis	2013	Philippines	182	blaACT-16, blaCTX-M-15, blaNDM-1, blaOXA-1, blaTEM-1, blaSHV-31	aac(6')Ib-cr, catB4, qnrB1, qnrS1, strA, strB, sul2, tetA	IncFII(pECLA), IncFIB(pECLA), IncX3, IncN	IncN: ST5
AZ 666	SRR5939901	Enterobacter asburiae	2013	Taiwan	25	blaSHV-12, blaIMP-8, blaTEM-1	qnrB2, sul1, sul2, strA, strB	IncHI2, IncHI2A, IncFII(pECLA), IncFIB(pECLA)	IncHI2: ST1
AZ 670	SRR5939896	Enterobacter asburiae	2013	USA	484	blaOXA-2, blaKPC-2, blaTEM-1	aadB, sul1	IncFII(pECLA), IncFIB(pECLA)	IncF: unknown ST
AZ 675	SRR5939895	Enterobacter cloacae subsp. cloacae	2013	Colombia	456	blaKPC-2, blaTEM-1	addA1, aadA2, mphA, sul1, tetD, dfrA1, dfrA12	no plasmid replicons found	NA
AZ 682	SRR5939898	Enterobacter xiangfangensis	2013	Philippines	136	blaDHA-1, blaNDM-1, blaOXA-10, blaTEM-1	aph(3')-lc, rmtC, qnrS1, arr2, sul1, sul2	IncA/C2	NA
AZ 683	SRR5939897	Enterobacter xiangfangensis	2013	Philippines	136	blaDHA-1, blaNDM-1, blaOXA-10, blaTEM-1	aph(3')-lc, rmtC, qnrS1, arr2, sul1, sul2	IncA/C2	NA
AZ 692	SRR5939906	Enterobacter xiangfangensis	2013	Russia	109	blaCTX-M-15, blaOXA-48, blaTEM-1, blaOXA-1	aac(6')Ib-cr, qnrB1, catB4, sul2, strA, strB	IncHI2, IncHI2A, IncL/M(pOXA-48)	IncHI2: ST1
AZ 699	SRR5939905	Enterobacter xiangfangensis	2013	Russia	98	blaACT-16, blaSHV-12, blaOXA-48, blaTEM-1	aac(6')-IIc, aadA2, aacA4, strA, strB, sul1	IncHI2, IncHI2A, IncL/M(pOXA-48)	IncHI2: ST1
AZ 704	SRR5939929	Enterobacter xiangfangensis	2013	Russia	418	blaCTX-M-15, blaOXA-1, blaKPC-2	aac(6')Ib-cr, qnrS1, lnuF, mphA, catB4, arr2, sul2, strB	IncHI2, IncHI2A, IncN, IncR	IncHI2: ST2, IncN: unknown
AZ 705	SRR5939930	Enterobacter xiangfangensis	2013	Argentina	66	blaPER-2, blaOXA-9, blaKPC-2, blaTEM-1	ereA, catA1, sul1, dfrA8	IncHI2, IncHI2A, IncL/M(pMU407)	IncHI2: ST1
AZ 708	SRR5939927	Enterobacter cloacae Hoffmann cluster IV	2013	Kuwait	435	blaMIR-1, blaOXA-48	none	IncFII(pECLA), IncFIB(pECLA), IncL/M(pOXA-48)	IncF: unknown ST
AZ 734	SRR5939928	Enterobacter cloacae Hoffmann cluster IV	2013	Kenya	832	blaVEB-1, blaOXA-10, blaNDM-1, blaTEM-1	aadB, qnrVC4, tetA	IncHI1A(pNDM-CIT), IncHI1B(pNDM-CIT), IncR	IncHI1: unknown ST
AZ 756	SRR5939925	Enterobacter hormaechei subsp. steigerwaltii	2014	Greece	141	blaOXA-1, blaOXA-9, blaVIM-1, blaTEM-1	aac(6')-IIc, qnrS1, mphA, catB3, arr3, sul1	IncHI1A(pNDM-CIT), IncHI1B(pNDM-CIT), IncL/M(pMU407)	IncHI1: unknown ST
AZ 757	SRR5939926	Enterobacter cloacae Hoffmann cluster III	2014	Greece	78	blaVIM-1	aacA4, qnrB19, sul1	no plasmid replicons found	NA
AZ 765	SRR5939921	Enterobacter hormaechei subsp. steigerwaltii	2014	Greece	90-C	blaVIM-1	aacA4, aadA1, aph(3')-Ia, mphA, dfrA1	IncHI2, IncHI2A, IncFIB(pHCM2)	IncHI2: ST1
AZ 779	SRR5939903	Enterobacter xiangfangensis	2014	Argentina	511	blaCTX-M-15, blaOXA-9, blaOXA-1, blaKPC-2	aadA1, catB4, dfrA1	IncA/C2, IncHI1A(pNDM-CIT), IncHI1B(pNDM-CIT), IncP6	IncHI1: unknown ST
AZ 797	SRR5939942	Enterobacter cloacae Hoffmann cluster III	2014	Philippines	78	blaIMP-4, blaOXA-1	qnrS1,arr3, sul1, tetA	IncFIB(pQil), IncR	IncF: unknown ST
AZ 799	SRR5939914	Enterobacter cloacae Hoffmann cluster IV	2014	Philippines	834	blaNDM-7	aadA1, aac(6')Ib-cr, qnrB6, mphA, arr3, sul1, dfrA15, dfrA27	IncFII(pECLA), IncFIB(Kpn3), IncX3	IncF: [F-:A6*:B-]
AZ 800	SRR5939909	Enterobacter cloacae subsp. cloacae	2014	Philippines	835	blaNDM-7	aadA2, qnrS1, sul1, dfrA12, strA, strB	IncX3	NA
AZ 801	SRR5939907	Enterobacter xiangfangensis	2014	Romania	114-A	blaCTX-M-15, blaNDM-1, blaOXA-1, blaTEM-1	strA, strB, rmtC, aac(6')Ib-cr, catB4, sul2	IncHI2, IncHI2A, ColRNAI	IncHI2: ST1
AZ 834	SRR5939950	Enterobacter xiangfangensis	2014	Nigeria	121	blaCTX-M-15, blaOXA-48, blaOXA-1, blaTEM-1	aac(6')Ib-cr, aph(3')-Ia, catB4, dfrA1, strA, strB	IncHI2, IncHI2A, IncL/M(pOXA-48), IncQ1	IncHI2: ST1
AZ 865	SRR5939939	Enterobacter xiangfangensis	2014	Brazil	66	blaCTX-M-15, blaOXA-1, blaKPC-2, blaTEM-1B	aac(6')Ib-cr, qnrB1, catB4	IncHI2, IncHI2A	IncHI2: ST1
AZ 866	SRR5939913	Enterobacter xiangfangensis	2014	Brazil	200	blaKPC-2, blaTEM-1	aph(3')-Ia, sul2, dfrA8, strA, strB	IncQ1, IncHI2, IncHI2A, IncFII(pECLA), IncFIB(pECLA)	IncHI2: ST1
AZ 872	SRR5939912	Enterobacter cloacae subsp. cloacae	2014	Nigeria	836	blaCTX-M-15, blaNDM-1, blaOXA-1, blaTEM-1	aac(6')Ib-cr, aadA2, armA, mphD, msrE, catB4, sul1, sul2, strA, strB, dfrA12	IncHI2, IncHI1B(pNDM-Mar), IncFIB(pNDM-Mar)	IncHI2: ST2
AZ 878	SRR5939911	Enterobacter cloacae Hoffmann cluster IV	2014	Kuwait	433	blaMIR-1, blaOXA-48	none	IncFII(pECLA), IncFIB(pECLA), IncL/M(pOXA-48)	IncF: unknown ST
AZ 879	SRR5939910	Enterobacter cloacae Hoffmann cluster IV	2014	Kuwait	433	blaMIR-1, blaOXA-48	none	IncFII(pECLA), IncFIB(pECLA), IncL/M(pOXA-48)	IncF: unknown ST
AZ 880	SRR5939904	Enterobacter cloacae subsp. cloacae	2014	Colombia	837	blaKPC-2	aac(6')Ib-cr, qnrB6, arr3, sul1, dfrA27	IncFIB(pECLA), IncN	IncN: ST5
AZ 884	SRR5939952	Enterobacter hormaechei subsp. steigerwaltii	2014	Turkey	190	blaOXA-48	none	IncFII(pECLA), IncL/M(pOXA-48)	IncF: [F-:A-:B36*]
AZ 886	SRR5939919	Enterobacter cloacae Hoffmann cluster III	2014	Mexico	796	blaOXA-1, blaVIM-23	aac(6')Ib-cr, catB3, sul1	IncN3	IncN: unknown ST
AZ 887	SRR5939920	Enterobacter cloacae Hoffmann cluster III	2014	Mexico	796	blaOXA-1, blaVIM-23	aac(6')Ib-cr, sul1	IncN3	IncN: unknown ST
AZ 890	SRR5939951	Enterobacter hormaechei subsp. steigerwaltii	2014	Greece	90-C	blaOXA-1, blaVIM-1	aadA1, qnrS1, mphA, arr3, dfrA1	IncHI2, IncHI2A, IncN	IncHI2: ST1, IncN: ST7
AZ 891	SRR5939922	Enterobacter hormaechei subsp. steigerwaltii	2014	Greece	90-C	blaOXA-1, blaVIM-1	aadA1, qnrS1, mphA, arr3, dfrA1	IncHI2, IncHI2A, IncN	IncHI2: ST1, IncN: ST7
AZ 892	SRR5939915	Enterobacter hormaechei subsp. steigerwaltii	2014	Greece	90-C	blaOXA-1, blaVIM-1	aadA1, aacA4, qnrS1, mphA, arr3, dfrA1	IncHI2, IncHI2A, IncN	IncHI2: ST1, IncN: ST7

## Sheet: Table 2
Article DOI: https://doi.org/10.3201/eid2405.171648
Technical Appendix 1 Table 2. Reference strains used for species identification.
Strain	Species, subspecies, cluster or phylogroup	Hoffmann cluster	Phylogroup	Strain type	Genbank/DDBJ/EMBL Accession no.	Reference
LMG 27195	Enterobacter xiangfangensis	Cluster VI	A	Type strain	NZ_CP017183.1	Chavda KD, et al. mBio 2016; 7: e02093–16.
DSM 16691	Enterobacter hormaechei subsp. steigerwaltii	Cluster VIII	B	Type strain	NZ_CP017179.1	Chavda KD, et al. mBio 2016; 7: e02093–16.
DSM 16687	Enterobacter hormaechei subsp. oharae	Cluster VI	C	Type strain	NZ_CP017180.1	Chavda KD, et al. mBio 2016; 7: e02093–16.
DSM 14563	Enterobacter hormaechei, Hoffmann cluster III	Cluster III	D	Type strain	NZ_CP017186.1	Chavda KD, et al. mBio 2016; 7: e02093–16.
ATCC 49162	Enterobacter hormaechei subsp. hormaechei	Cluster VII	E	Type strain	AFHR00000000.1	Unpublished
LMG 25706	Enterobacter mori	Not defined	F	Type strain	AEXB00000000	Zhu B, et al. J Bacteriol. 2011; 193(14): 3670-1.
ATCC 13047	Enterobacter cloacae subsp. cloacae	Cluster XI	G	Type strain	NC_014121.1	Ren Y, et al. J Bacteriol. 2010; 192(9): 2463-4.
DSM 25274	Enterobacter cloacae subsp. dissolvens	Cluster XII	H	Reference strain in GenBank	CP003678.1	Xu Y, et al. J. Bacteriol. 2012; 194 (4): 897-8
EN-119	Enterobacter ludwigii	Cluster V	I	Type strain	CP017279.1	Unpublished
ATCC 35953	Enterobacter asburiae	Cluster I	J	Type strain	NZ_CP011863.1	Unpublished
1131_ECLO	Enterobacter cloacae complex, Chavda group K	Not defined	K	Representaive isolate	NZ_JWCB01000000	Chavda KD, et al. mBio 2016; 7: e02093–16.
44242	Enterobacter cloacae complex, Chavda group L	Not defined	L	Representaive isolate	NZ_JZYA01000000	Chavda KD, et al. mBio 2016; 7: e02093–16.
DSM 16690	Enterobacter cloacae, Hoffmann cluster IV	Cluster IV	M	Type strain	NZ_CP017184.1	Chavda KD, et al. mBio 2016; 7: e02093–16.
35699	Enterobacter cloacae complex, Chavda group N	Not defined	N	Representaive isolate	NZ_JZYX01000000	Chavda KD, et al. mBio 2016; 7: e02093–16.
GN03164	Enterobacter cloacae complex, Chavda group O	Not defined	O	Representaive isolate	NZ_LECZ01000000	Chavda KD, et al. mBio 2016; 7: e02093–16.
624_ECLO	Enterobacter cloacae complex, Chavda group P	Not defined	P	Representaive isolate	NZ_JUZQ01000000	Chavda KD, et al. mBio 2016; 7: e02093–16.
DSM 13645	Enterobacter kobei	Cluster II	Q	Type strain	NZ_CP017181.1	Chavda KD, et al. mBio 2016; 7: e02093–16.
35669	Enterobacter cloacae, Hoffmann cluster IX	Cluster IX	R	Representaive isolate	NZ_JZZB01000000	Chavda KD, et al. mBio 2016; 7: e02093–16.

## Sheet: Table 3
Article DOI: https://doi.org/10.3201/eid2405.171648
Technical Appendix 1 Table 3. RefSeq genomes used for the clustering analysis of Enterobacter hormaechei isolates.
Strain	Species, subspecies, cluster or phylogroup	Phylogroup	ST	Year	Country	Genbank/DDBJ/EMBL Accession no.
34399	Enterobacter xiangfangensis	A	114	2011	USA	NZ_CP010384,NZ_CP010385,NZ_CP010386,NZ_CP010387
ARLG-2824	Enterobacter xiangfangensis	A	114	2015	USA	NZ_NFFB01000001.1
ARLG-2967	Enterobacter xiangfangensis	A	114	2013	USA	NZ_NEZA01000001.1
ARLG-2974	Enterobacter xiangfangensis	A	114	2015	USA	NZ_NEYT01000001.1
BIDMC100	Enterobacter xiangfangensis	A	114	2014	-	NZ_KQ089989.1
e1130	Enterobacter xiangfangensis	A	114	2014	UK	NZ_FJXT01000001.1
e1728	Enterobacter xiangfangensis	A	114	2014	UK	NZ_FKAP01000001.1
e1873	Enterobacter xiangfangensis	A	114	2014	UK	NZ_FKAZ01000001.1
e1879	Enterobacter xiangfangensis	A	114	2014	UK	NZ_FKBA01000001.1
e2473	Enterobacter xiangfangensis	A	114	2014	UK	NZ_FKCB01000001.1
e552	Enterobacter xiangfangensis	A	114	2014	UK	NZ_FKEV01000001.1
e627	Enterobacter xiangfangensis	A	114	2014	UK	NZ_FKFK01000001.1
e629	Enterobacter xiangfangensis	A	114	2014	UK	NZ_FKFM01000001.1
e716	Enterobacter xiangfangensis	A	114	2014	UK	NZ_FKGB01000001.1
GN02645	Enterobacter xiangfangensis	A	114	2008	USA	NZ_LEDK01000001.1
GN02667	Enterobacter xiangfangensis	A	114	2008	USA	NZ_LEDJ01000001.1
MGH_14	Enterobacter xiangfangensis	A	114	-	-	NZ_AXLK01000001.1
MGH_3	Enterobacter xiangfangensis	A	114	-	-	NZ_KI973301.1
MGH159	Enterobacter xiangfangensis	A	114	2015	USA	NZ_NGRM01000001.1
MGH177	Enterobacter xiangfangensis	A	114	2015	USA	NZ_NGRO01000001.1
MRSN_17626	Enterobacter xiangfangensis	A	114	2013	USA	NZ_JYGA02000002.1
28131	Enterobacter xiangfangensis	A	171	2009	USA	NZ_LABC01000000
28134	Enterobacter xiangfangensis	A	171	2009	USA	NZ_LABA01000000
28585	Enterobacter xiangfangensis	A	171	2009	USA	NZ_LAAZ01000000
31613	Enterobacter xiangfangensis	A	171	2010	USA	NZ_LAAW01000000
32534	Enterobacter xiangfangensis	A	171	2011	USA	NZ_LAAV01000000
32594	Enterobacter xiangfangensis	A	171	2011	USA	NZ_LAAT01000000
32600	Enterobacter xiangfangensis	A	171	2011	USA	NZ_LAAR01000000
33813	Enterobacter xiangfangensis	A	171	2011	USA	NZ_LAAQ01000000
34978	Enterobacter xiangfangensis	A	171	2011	USA	NZ_CP012165,NZ_CP010366,NZ_CP010363,NZ_CP012166,NZ_CP010364,NZ_CP010367,NZ_CP010365
34986	Enterobacter xiangfangensis	A	171	2012	USA	NZ_LAAK01000000
34988	Enterobacter xiangfangensis	A	171	2012	USA	NZ_LAAJ01000000
34994	Enterobacter xiangfangensis	A	171	2012	USA	NZ_LAAG01000000
34996	Enterobacter xiangfangensis	A	171	2012	USA	NZ_LAAF01000000
35019	Enterobacter xiangfangensis	A	171	2012	USA	NZ_JZZS01000000
35024	Enterobacter xiangfangensis	A	171	2012	USA	NZ_JZZR01000000
35034	Enterobacter xiangfangensis	A	171	2012	USA	NZ_JZZM01000000
35036	Enterobacter xiangfangensis	A	171	2012	USA	NZ_JZZL01000000
41948	Enterobacter xiangfangensis	A	171	2013	USA	NZ_JZYK01000000
42333	Enterobacter xiangfangensis	A	171	2013	USA	NZ_JZYF01000000
42336	Enterobacter xiangfangensis	A	171	2013	USA	NZ_JZYE01000000
42844	Enterobacter xiangfangensis	A	171	2013	USA	NZ_JZYD01000000
43555	Enterobacter xiangfangensis	A	171	2013	USA	NZ_JZYB01000000
AR_0002	Enterobacter xiangfangensis	A	171	-	-	NZ_CP018814.1
BIDMC_33A	Enterobacter xiangfangensis	A	171	2012	-	NZ_KN912610.1
BIDMC_66	Enterobacter xiangfangensis	A	171	2013	USA	NZ_KK736214.1
BIDMC94	Enterobacter xiangfangensis	A	171	2014	-	NZ_KQ089967.1
BWH_37	Enterobacter xiangfangensis	A	171	-	-	NZ_KI973197.1
BWH63	Enterobacter xiangfangensis	A	171	2014	USA	NZ_KQ089876.1
CCBH10892	Enterobacter xiangfangensis	A	171	2012	Brazil	NZ_JSBO01000001.1
CIDEIMsCOL12	Enterobacter xiangfangensis	A	171	2011	Colombia	NZ_JZKW01000001.1
e1125	Enterobacter xiangfangensis	A	171	2014	UK	NZ_FJWZ01000001.1
e1379	Enterobacter xiangfangensis	A	171	2014	UK	NZ_FJYO01000001.1
e1481	Enterobacter xiangfangensis	A	171	2014	UK	NZ_FJZB01000001.1
e1486	Enterobacter xiangfangensis	A	171	2014	UK	NZ_FJZC01000001.1
e1623	Enterobacter xiangfangensis	A	171	2014	UK	NZ_FJZV01000001.1
e1627	Enterobacter xiangfangensis	A	171	2014	UK	NZ_FJZW01000001.1
e1775	Enterobacter xiangfangensis	A	171	2014	UK	NZ_FKAS01000001.1
e628	Enterobacter xiangfangensis	A	171	2014	UK	NZ_FKFL01000001.1
e871	Enterobacter xiangfangensis	A	171	2014	UK	NZ_FKHH01000001.1
e878	Enterobacter xiangfangensis	A	171	2014	UK	NZ_FKHJ01000001.1
GN03738	Enterobacter xiangfangensis	A	171	2010	USA	NZ_LRCK01000001.1
MGH_7	Enterobacter xiangfangensis	A	171	-	-	NZ_KI973270.1
MGH131	Enterobacter xiangfangensis	A	171	2015	USA	NZ_NGRK01000001.1
MNCRE17	Enterobacter xiangfangensis	A	171	2010	USA	NZ_JYMI01000001.1
MNCRE18	Enterobacter xiangfangensis	A	171	2010	USA	NZ_JYLZ01000001.1
MNCRE19	Enterobacter xiangfangensis	A	171	2011	USA	NZ_JYMJ01000001.1
MNCRE23	Enterobacter xiangfangensis	A	171	2011	USA	NZ_JYMN01000001.1
MNCRE25	Enterobacter xiangfangensis	A	171	2011	USA	NZ_JYMO01000001.1
MNCRE28	Enterobacter xiangfangensis	A	171	2010	USA	NZ_JYMA01000001.1
MNCRE29	Enterobacter xiangfangensis	A	171	2011	USA	NZ_JYMK01000001.1
MNCRE30	Enterobacter xiangfangensis	A	171	2011	USA	NZ_JYMB01000001.1
MNCRE35	Enterobacter xiangfangensis	A	171	2011	USA	NZ_JZCV01000001.1
MNCRE36	Enterobacter xiangfangensis	A	171	2011	USA	NZ_JZCY01000001.1
MNCRE37	Enterobacter xiangfangensis	A	171	2011	USA	NZ_JYMP01000001.1
MNCRE38	Enterobacter xiangfangensis	A	171	2012	USA	NZ_JYMQ01000001.1
MNCRE39	Enterobacter xiangfangensis	A	171	2012	USA	NZ_JZDG01000001.1
MNCRE41	Enterobacter xiangfangensis	A	171	2012	USA	NZ_JYLR01000001.1
MNCRE42	Enterobacter xiangfangensis	A	171	2012	USA	NZ_JYLQ01000001.1
MNCRE48	Enterobacter xiangfangensis	A	171	2012	USA	NZ_JYMC01000001.1
MNCRE51	Enterobacter xiangfangensis	A	171	2012	USA	NZ_JYLU01000001.1
MNCRE52	Enterobacter xiangfangensis	A	171	2012	USA	NZ_JZDD01000001.1
MNCRE56	Enterobacter xiangfangensis	A	171	2012	USA	NZ_JZCZ01000001.1
MNCRE57	Enterobacter xiangfangensis	A	171	2012	USA	NZ_JYML01000001.1
MNCRE6	Enterobacter xiangfangensis	A	171	2010	USA	NZ_JYLW01000001.1
MNCRE7	Enterobacter xiangfangensis	A	171	2010	USA	NZ_JYLX01000001.1
MNCRE71	Enterobacter xiangfangensis	A	171	2012	USA	NZ_JZDB01000001.1
MNCRE79	Enterobacter xiangfangensis	A	171	2013	USA	NZ_LDEN01000001.1
MNCRE8	Enterobacter xiangfangensis	A	171	2010	USA	NZ_JYLY01000001.1
MNCRE81	Enterobacter xiangfangensis	A	171	2013	USA	NZ_LDEO01000001.1
MNCRE83	Enterobacter xiangfangensis	A	171	2013	USA	NZ_JZDC01000001.1
MNCRE84	Enterobacter xiangfangensis	A	171	2013	USA	NZ_JYMD01000001.1
MNCRE85	Enterobacter xiangfangensis	A	171	2013	USA	NZ_LBMV01000001.1
MNCRE86	Enterobacter xiangfangensis	A	171	2013	USA	NZ_JZCW01000001.1
MNCRE9	Enterobacter xiangfangensis	A	171	2009	USA	NZ_JZDE01000001.1
ND1	Enterobacter xiangfangensis	A	171	2012	USA	NZ_JWRS01000001.1
ND10	Enterobacter xiangfangensis	A	171	2012	USA	NZ_JTBZ02000001.1
ND11	Enterobacter xiangfangensis	A	171	2012	USA	NZ_JUHV01000001.1
ND12	Enterobacter xiangfangensis	A	171	2012	USA	NZ_JUHW01000001.1
ND13	Enterobacter xiangfangensis	A	171	2011	USA	NZ_JTCA02000001.1
ND14	Enterobacter xiangfangensis	A	171	2012	USA	NZ_JUHX01000001.1
ND18	Enterobacter xiangfangensis	A	171	2012	USA	NZ_JTCB02000001.1
ND19	Enterobacter xiangfangensis	A	171	2012	USA	NZ_JUIA01000001.1
ND20	Enterobacter xiangfangensis	A	171	2012	USA	NZ_JTCC02000001.1
ND21	Enterobacter xiangfangensis	A	171	2011	USA	NZ_JTCD02000001.1
ND4	Enterobacter xiangfangensis	A	171	2012	USA	NZ_JUIB01000001.1
ND5	Enterobacter xiangfangensis	A	171	2012	USA	NZ_JUIC01000001.1
ND7	Enterobacter xiangfangensis	A	171	2012	USA	NZ_JTCF02000001.1
ND8	Enterobacter xiangfangensis	A	171	2012	USA	NZ_JTCG02000001.1
ND9	Enterobacter xiangfangensis	A	171	2012	USA	NZ_JUID01000001.1
NDA	Enterobacter xiangfangensis	A	171	2010	USA	NZ_JWRO01000001.1
NDB	Enterobacter xiangfangensis	A	171	2010	USA	NZ_JUIE01000001.1
NDC	Enterobacter xiangfangensis	A	171	2010	USA	NZ_JTCH02000001.1
e1356	Enterobacter hormaechei subsp. steigerwaltii	B	90	2014	UK	NZ_FJYN01000001.1
e2129	Enterobacter hormaechei subsp. steigerwaltii	B	90	2014	UK	NZ_FKIQ01000001.1
e2144	Enterobacter hormaechei subsp. steigerwaltii	B	90	2014	UK	NZ_FKCD01000001.1
e2260	Enterobacter hormaechei subsp. steigerwaltii	B	90	2014	UK	NZ_FKDI01000001.1
e2284	Enterobacter hormaechei subsp. steigerwaltii	B	90	2014	UK	NZ_FKCA01000001.1
e2352	Enterobacter hormaechei subsp. steigerwaltii	B	90	2014	UK	NZ_FKIS01000001.1
e248	Enterobacter hormaechei subsp. steigerwaltii	B	90	2014	UK	NZ_FKCV01000001.1
e2743	Enterobacter hormaechei subsp. steigerwaltii	B	90	2014	UK	NZ_FKBV01000001.1
e2793	Enterobacter hormaechei subsp. steigerwaltii	B	90	2014	UK	NZ_FKIR01000001.1
e298	Enterobacter hormaechei subsp. steigerwaltii	B	90	2014	UK	NZ_FKCH01000001.1
e795	Enterobacter hormaechei subsp. steigerwaltii	B	90	2014	UK	NZ_FKGM01000001.1
e884	Enterobacter hormaechei subsp. steigerwaltii	B	90	2014	UK	NZ_FKHI01000001.1
Ecl1	Enterobacter hormaechei subsp. steigerwaltii	B	90	2013	Australia	NZ_JRFQ01000001.1
INSali10	Enterobacter hormaechei subsp. steigerwaltii	B	90	2013	Portugal	NZ_LSUS01000001.1
CAV1311	Enterobacter hormaechei subsp. steigerwaltii	B	93	2011	USA	NZ_CP011572.1
CAV1411	Enterobacter hormaechei subsp. steigerwaltii	B	93	2011	USA	NZ_CP011581.1
CAV1668	Enterobacter hormaechei subsp. steigerwaltii	B	93	2012	USA	NZ_CP011584.1
CAV1669	Enterobacter hormaechei subsp. steigerwaltii	B	93	2012	USA	NZ_CP011650.1
e1153	Enterobacter hormaechei subsp. steigerwaltii	B	93	2014	UK	NZ_FJWS01000001.1
e1605	Enterobacter hormaechei subsp. steigerwaltii	B	93	2014	UK	NZ_FJZT01000001.1
e432	Enterobacter hormaechei subsp. steigerwaltii	B	93	2014	UK	NZ_FKEB01000001.1
e783	Enterobacter hormaechei subsp. steigerwaltii	B	93	2014	UK	NZ_FKGH01000001.1
ECNIH2	Enterobacter hormaechei subsp. steigerwaltii	B	93	2012	USA	NZ_CP008823.1
MGH_1	Enterobacter hormaechei subsp. steigerwaltii	B	93	-	-	NZ_KI973331.1
MGH_10	Enterobacter hormaechei subsp. steigerwaltii	B	93	-	-	NZ_KI973248.1
MGH_15	Enterobacter hormaechei subsp. steigerwaltii	B	93	-	-	NZ_KI973217.1
MGH_6	Enterobacter hormaechei subsp. steigerwaltii	B	93	-	-	NZ_KI973277.1
1202_ECLO	Enterobacter hormaechei subsp. oharae	C	108	-	USA	NZ_JVZA01000022.1
e1028	Enterobacter hormaechei subsp. oharae	C	108	2014	UK	NZ_FJXM01000001.1
e1083	Enterobacter hormaechei subsp. oharae	C	108	2014	UK	NZ_FJWW01000001.1
e1198	Enterobacter hormaechei subsp. oharae	C	108	2014	UK	NZ_FJXF01000001.1
e1222	Enterobacter hormaechei subsp. oharae	C	108	2014	UK	NZ_FJWK01000001.1
e1227	Enterobacter hormaechei subsp. oharae	C	108	2014	UK	NZ_FJWM01000001.1
e1251	Enterobacter hormaechei subsp. oharae	C	108	2014	UK	NZ_FJXN01000001.1
e1285	Enterobacter hormaechei subsp. oharae	C	108	2014	UK	NZ_FJWN01000001.1
e1331	Enterobacter hormaechei subsp. oharae	C	108	2014	UK	NZ_FJYC01000001.1
e1337	Enterobacter hormaechei subsp. oharae	C	108	2014	UK	NZ_FJYF01000001.1
e1386	Enterobacter hormaechei subsp. oharae	C	108	2014	UK	NZ_FJYQ01000001.1
e1518	Enterobacter hormaechei subsp. oharae	C	108	2014	UK	NZ_FJZG01000001.1
e1764	Enterobacter hormaechei subsp. oharae	C	108	2014	UK	NZ_FKAN01000001.1
e1772	Enterobacter hormaechei subsp. oharae	C	108	2014	UK	NZ_FKAQ01000001.1
e1774	Enterobacter hormaechei subsp. oharae	C	108	2014	UK	NZ_FKAR01000001.1
e2024	Enterobacter hormaechei subsp. oharae	C	108	2014	UK	NZ_FKBJ01000001.1
e2276	Enterobacter hormaechei subsp. oharae	C	108	2014	UK	NZ_FKDF01000001.1
e247	Enterobacter hormaechei subsp. oharae	C	108	2014	UK	NZ_FKDG01000001.1
e289	Enterobacter hormaechei subsp. oharae	C	108	2014	UK	NZ_FKDJ01000001.1
e341	Enterobacter hormaechei subsp. oharae	C	108	2014	UK	NZ_FKDR01000001.1
e452	Enterobacter hormaechei subsp. oharae	C	108	2014	UK	NZ_FKEI01000001.1
e559	Enterobacter hormaechei subsp. oharae	C	108	2014	UK	NZ_FKEZ01000001.1
e633	Enterobacter hormaechei subsp. oharae	C	108	2014	UK	NZ_FKFN01000001.1
e774	Enterobacter hormaechei subsp. oharae	C	108	2014	UK	NZ_FKGG01000001.1
e813	Enterobacter hormaechei subsp. oharae	C	108	2014	UK	NZ_FKGT01000001.1
e894	Enterobacter hormaechei subsp. oharae	C	108	2014	UK	NZ_FKHM01000001.1
e965	Enterobacter hormaechei subsp. oharae	C	108	2014	UK	NZ_FKHX01000001.1
e978	Enterobacter hormaechei subsp. oharae	C	108	2014	UK	NZ_FKIC01000001.1
e985	Enterobacter hormaechei subsp. oharae	C	108	2014	UK	NZ_FKID01000001.1
GN04225	Enterobacter hormaechei subsp. oharae	C	108	2011	USA	NZ_LRCO01000001.1
GN04369	Enterobacter hormaechei subsp. oharae	C	108	2011	USA	NZ_LRCT01000001.1
ST108:941726609	Enterobacter hormaechei subsp. oharae	C	108	-	South Africa	NZ_LJDV01000001.1
35014	Enterobacter hormaechei, Hoffmann cluster III	D	78	2012	USA	NZ_JZZT01000000
35025	Enterobacter hormaechei, Hoffmann cluster III	D	78	2012	USA	NZ_JZZQ01000000
35030	Enterobacter hormaechei, Hoffmann cluster III	D	78	2012	USA	NZ_JZZO01000000
35032	Enterobacter hormaechei, Hoffmann cluster III	D	78	2012	USA	NZ_JZZN01000000
BWH_27	Enterobacter hormaechei, Hoffmann cluster III	D	78	-	-	NZ_KK214763.1
BWH_39	Enterobacter hormaechei, Hoffmann cluster III	D	78	-	-	NZ_KI973189.1
e1089	Enterobacter hormaechei, Hoffmann cluster III	D	78	2014	UK	NZ_FJXB01000001.1
e1336	Enterobacter hormaechei, Hoffmann cluster III	D	78	2014	UK	NZ_FJYE01000001.1
e1587	Enterobacter hormaechei, Hoffmann cluster III	D	78	2014	UK	NZ_FJZQ01000001.1
e1603	Enterobacter hormaechei, Hoffmann cluster III	D	78	2014	UK	NZ_FJZS01000001.1
e1714	Enterobacter hormaechei, Hoffmann cluster III	D	78	2014	UK	NZ_FKAJ01000001.1
e2090	Enterobacter hormaechei, Hoffmann cluster III	D	78	2014	UK	NZ_FKBO01000001.1
e2273	Enterobacter hormaechei, Hoffmann cluster III	D	78	2014	UK	NZ_FKCR01000001.1
e2430	Enterobacter hormaechei, Hoffmann cluster III	D	78	2014	UK	NZ_FKCU01000001.1
e2549	Enterobacter hormaechei, Hoffmann cluster III	D	78	2014	UK	NZ_FKCS01000001.1
e2550	Enterobacter hormaechei, Hoffmann cluster III	D	78	2014	UK	NZ_FKDL01000001.1
e722	Enterobacter hormaechei, Hoffmann cluster III	D	78	2014	UK	NZ_FKFY01000001.1
e880	Enterobacter hormaechei, Hoffmann cluster III	D	78	2014	UK	NZ_FKHK01000001.1
e967	Enterobacter hormaechei, Hoffmann cluster III	D	78	2014	UK	NZ_FKIA01000001.1
e970	Enterobacter hormaechei, Hoffmann cluster III	D	78	2014	UK	NZ_FKHZ01000001.1
MGH_11	Enterobacter hormaechei, Hoffmann cluster III	D	78	-	-	NZ_KI973240.1
MGH_12	Enterobacter hormaechei, Hoffmann cluster III	D	78	-	-	NZ_KI973229.1
MGH_2	Enterobacter hormaechei, Hoffmann cluster III	D	78	-	-	NZ_KI973322.1
MGH_26	Enterobacter hormaechei, Hoffmann cluster III	D	78	-	-	NZ_KI535633.1
MGH_5	Enterobacter hormaechei, Hoffmann cluster III	D	78	-	-	NZ_KI973283.1
MGH_8	Enterobacter hormaechei, Hoffmann cluster III	D	78	-	-	NZ_AXLJ01000001.1
MGH_9	Enterobacter hormaechei, Hoffmann cluster III	D	78	-	-	NZ_KI973265.1
MGH127	Enterobacter hormaechei, Hoffmann cluster III	D	78	2014	-	NZ_KQ089941.1
TUM13743	Enterobacter hormaechei, Hoffmann cluster III	D	78	2013	Japan	NZ_BDSF01000001.1
